# Supplementary material for: Association between Excessive Dietary Branched-Chain Amino Acids Intake and Hypertension Risk in Chinese Population
Source: Nutrients. 2022 Jun 22;14(13):2582. doi: 10.3390/nu14132582 (PMC9268479; doi:10.3390/nu14132582)
Supplement: Supplementary file 1 [file nutrients-14-02582-s001.zip]

Archive with 1 entries (1 files):
- nutrients-1759848-supplementary.pdf
